# Supplementary material for: Visual and Ultrasensitive Detection of a Coronavirus Using a Gold Nanorod Probe under Dark Field
Source: Biosensors (Basel). 2022 Dec 8;12(12):1146. doi: 10.3390/bios12121146 (PMC9775988; doi:10.3390/bios12121146)
Supplement: Supplementary file 1 [file biosensors-12-01146-s001.zip]

Archive with 1 entries (1 files):
- biosensors-2039381-supplementary.pdf
